# Supplementary material for: Ecosystem Health Responses of Urban Agglomerations in Central Yunnan Based on Land Use Change
Source: Int J Environ Res Public Health. 2022 Sep 29;19(19):12399. doi: 10.3390/ijerph191912399 (PMC9564870; doi:10.3390/ijerph191912399)
Supplement: Supplementary file 1 [file ijerph-19-12399-s001.zip]

Archive with 1 entries (1 files):
- ijerph-1879285-supplementary.pdf
